# Supplementary material for: Disrupting the MAD2L2-Rev1 Complex Enhances Cell Death upon DNA Damage
Source: Molecules. 2022 Jan 19;27(3):636. doi: 10.3390/molecules27030636 (PMC8838411; doi:10.3390/molecules27030636)
Supplement: Supplementary file 1 [file molecules-27-00636-s001.zip]

Archive with 1 entries (1 files):
- molecules-1518767-supplementary.pdf
